# Supplementary material for: Nanodiamonds Co-Localize with Mycobacterium tuberculosis in Foamy Macrophages of Infected Mouse Lungs
Source: Pharmaceutics. 2026 May 29;18(6):671. doi: 10.3390/pharmaceutics18060671 (PMC13306093; doi:10.3390/pharmaceutics18060671)
Supplement: Supplementary file 1 [file pharmaceutics-18-00671-s001.zip]

Archive with 1 entries (1 files):
- pharmaceutics-4257682-supplementary.pdf
